# Supplementary material for: Advancing Multi-Touch Sensing: Integrating FTIR and ToF Technologies for Precise and Large-Scale Touch Interfaces
Source: Sensors (Basel). 2025 Sep 4;25(17):5503. doi: 10.3390/s25175503 (PMC12431255; doi:10.3390/s25175503)
Supplement: Supplementary file 1 [file sensors-25-05503-s001.zip]

Archive with 6 entries (3 files):
- Video_S2/
- Video_S2/Curved_PMMA.mp4
- Script_S1/
- Script_S1/tmf828_reconstruction_demo.py
- Video_S1/
- Video_S1/Flat_PMMA.mp4
