# Supplementary material for: Advancing Multi-Touch Sensing: Integrating FTIR and ToF Technologies for Precise and Large-Scale Touch Interfaces
Source: Sensors (Basel). 2025 Sep 4;25(17):5503. doi: 10.3390/s25175503 (PMC12431255; doi:10.3390/s25175503)
Supplement: Supplementary file 1 [file sensors-25-05503-s001.zip › Script_S1/tmf828_reconstruction_demo.py]

#!/usr/bin/env python3
# -*- coding: utf-8 -*-

"""
Created on Wed Feb 28 11:01:10 2024

@author: Andrejs Ogurcovs
"""

####################################################################################################
# This sample script demonstrates a single touch point reconstruction on the flat and cylindrical
# PMMA light guide described in the papers.
#
# There are always 10 histograms published by the host. To build at least one frame, we need to
# download no fewer than 40 combined histograms from the host. In the 8x8 short-range mode,
# histogram #0 is used as a reference by the Time-of-Flight (TOF) sensor, and histogram #9 is not
# used; it is always filled with zeros. Therefore, we need only 8 histograms out of 10 for each
# capture—32 out of 40, or 64 out of 80 for a complete snapshot.
#
# This script demonstrates the transposition algorithm of incoming combined histograms
# (ROI from bin 15 to 45) for heatmap generation.
####################################################################################################


import time
from typing import List

import matplotlib.pyplot as plt
import numpy as np
from matplotlib.ticker import FuncFormatter


# --------------------------------------------------------------------------------------
# Histogram data fragment capured on a flat PMMA light guide
# --------------------------------------------------------------------------------------
raw_data = """
<0><1,0,2,0,2,0,0,1,0,3,1,0,8,158,2665,25094,20557,12089,5900,3496,2775,1990,1682,1317,1045,888,733,589,509,407,340,313,246,240,216,188,170,166,146,139,126,114,104,129,99,90,92,81,82,79,81,72,81,64,61,47,42,60,60,53,57,42,43,35,34,40,48,36,26,23,25,27,37,33,28,24,19,30,16,24,22,24,21,15,12,13,17,15,13,27,16,14,21,11,12,21,9,12,13,9,11,14,4,6,10,11,8,8,6,2,7,7,9,6,1,6,6,4,4,4,5,8,2,4,5,5,3,5>
<1><6,3,9,11,8,7,14,6,8,6,8,14,6,15,450,2275,2481,1565,953,515,366,287,214,200,245,384,338,220,131,107,91,62,74,59,43,50,44,46,42,39,39,45,32,43,66,265,4199,11292,11962,8006,4179,2138,1290,950,643,492,361,253,273,234,165,102,79,66,63,39,37,25,18,17,11,12,10,10,12,7,12,8,5,18,17,23,10,11,13,9,5,13,12,8,9,7,5,17,3,5,8,9,7,6,5,6,7,6,6,7,6,4,4,4,12,10,4,11,5,5,3,4,8,9,3,8,7,9,4,5,8,13>
<2><13,8,17,11,11,17,8,13,7,7,3,9,17,17,276,728,849,815,617,525,461,420,354,311,598,1056,918,595,333,247,197,181,166,162,118,126,95,90,82,94,80,65,54,94,93,168,3266,13418,13677,9280,4582,2352,1446,988,739,576,429,267,270,250,180,123,103,80,58,56,41,29,34,29,24,18,18,23,15,12,17,14,11,11,11,11,15,12,14,15,14,11,8,10,7,7,8,8,9,10,10,10,10,10,9,8,15,10,13,15,18,14,8,8,9,11,9,8,12,13,12,13,10,8,16,10,9,10,9,7,11,6>
<3><7,4,6,2,5,6,3,5,3,5,7,11,8,52,2105,3502,2991,1716,942,584,461,356,312,256,284,374,308,175,122,102,77,78,59,57,58,48,38,58,41,48,45,33,27,27,54,108,3744,17190,18348,11665,5842,2835,1730,1241,955,706,524,359,302,280,197,159,100,64,54,55,45,33,36,18,13,18,18,15,12,12,9,8,5,12,17,18,16,8,8,9,11,11,4,4,8,10,7,2,8,5,9,10,6,8,6,5,5,6,6,6,8,10,6,8,3,7,11,8,5,4,5,6,8,10,8,6,10,10,6,1,4,4>
<4><7,8,5,13,6,6,4,4,4,6,8,11,7,3,100,415,696,867,950,753,664,609,544,544,488,784,810,650,426,335,295,243,236,215,172,168,146,135,135,136,118,124,104,103,111,132,629,15217,29350,22472,12219,5638,3040,2108,1542,1119,869,674,507,434,428,354,240,178,116,84,56,51,41,38,31,21,23,12,14,12,6,12,15,14,1,8,8,10,8,3,9,9,9,9,3,5,3,5,7,5,14,6,7,2,3,8,6,5,7,8,1,6,4,5,12,5,5,6,4,5,5,5,2,7,6,4,12,7,3,8,5,12>
<5><12,7,4,4,4,2,3,3,4,5,6,7,6,8,194,1276,1567,1283,773,499,306,257,210,183,161,212,196,176,122,77,67,53,52,59,41,32,32,44,27,42,27,25,30,24,30,50,125,8111,26986,23691,13623,6145,3030,1974,1461,1016,803,617,469,393,358,227,191,130,99,78,52,39,41,37,26,22,22,17,15,13,9,9,4,8,5,8,12,12,18,5,8,2,11,6,10,5,1,5,8,1,1,8,4,7,5,5,0,4,3,6,1,3,2,5,1,2,11,3,3,5,3,3,5,4,4,5,1,2,4,4,4,6>
<6><3,3,4,2,4,2,3,7,5,3,3,2,4,2,18,233,430,649,697,679,594,515,441,390,357,391,424,314,265,230,190,164,175,161,129,121,130,126,107,115,111,87,83,84,69,79,1432,34145,54175,38763,18907,7797,4328,2898,2177,1730,1349,1035,848,1360,1859,1497,856,444,242,185,168,125,89,81,47,45,43,13,19,12,12,19,10,8,13,12,13,4,7,6,3,7,4,6,8,5,8,1,7,5,6,5,4,4,5,11,5,1,5,1,2,4,1,3,5,7,2,5,6,0,6,5,1,4,1,3,5,4,2,0,3,3>
<7><9,7,6,7,6,9,2,7,3,5,1,6,7,6,73,1780,2589,2181,1257,710,435,339,250,241,192,295,358,287,213,148,107,80,68,50,55,58,41,54,52,40,37,35,37,36,35,49,98,3063,16617,18442,12253,6027,2968,1786,1267,907,669,498,365,310,275,220,151,110,76,70,59,46,49,33,15,16,22,17,14,13,6,16,9,8,8,8,13,15,14,8,13,9,9,7,6,6,3,9,7,6,9,9,6,3,5,2,4,10,6,6,5,6,7,3,11,7,6,11,8,8,5,9,5,6,9,3,1,4,8,6,6,11>
<8><8,5,10,13,9,9,3,5,10,9,11,7,10,9,33,277,613,863,788,764,656,506,482,464,441,733,798,614,419,308,265,256,193,201,152,134,130,122,129,123,109,104,101,98,104,139,1575,21135,29278,19483,9352,4186,2536,1815,1390,1003,847,633,458,414,378,285,181,122,90,68,61,46,50,39,28,16,14,20,17,13,14,14,14,14,14,12,8,7,8,4,12,12,7,8,9,6,8,5,9,7,10,8,9,5,8,9,7,3,11,6,9,7,9,7,8,3,6,9,9,9,8,4,7,7,6,6,3,7,6,8,10,15>
<9><0,0,0,0,0,0,0,0,0,0,0,0,0,0,0,0,0,0,0,0,0,0,0,0,0,0,0,0,0,0,0,0,0,0,0,0,0,0,0,0,0,0,0,0,0,0,0,0,0,0,0,0,0,0,0,0,0,0,0,0,0,0,0,0,0,0,0,0,0,0,0,0,0,0,0,0,0,0,0,0,0,0,0,0,0,0,0,0,0,0,0,0,0,0,0,0,0,0,0,0,0,0,0,0,0,0,0,0,0,0,0,0,0,0,0,0,0,0,0,0,0,0,0,0,0,0,0,0>
<0><0,1,1,0,1,0,1,0,1,0,1,1,12,151,4166,25656,19929,11092,5389,3443,2595,1987,1614,1256,1055,868,740,612,471,409,335,335,279,233,203,178,161,164,156,133,117,122,106,97,104,113,89,102,74,77,68,68,55,58,70,48,56,55,48,49,47,47,40,43,42,43,41,31,21,26,35,23,28,33,20,15,26,16,27,21,21,17,21,18,14,12,11,13,15,14,16,13,11,12,10,13,12,11,10,11,10,9,9,7,9,7,4,5,9,5,7,7,4,5,3,4,1,8,4,6,10,5,1,1,6,4,4,2>
<1><9,6,6,3,9,5,6,5,9,10,5,9,8,16,610,2274,2335,1599,976,553,459,346,297,253,370,630,510,328,166,127,108,77,92,87,64,55,55,46,55,59,62,37,51,71,63,411,6195,16939,16698,10497,5198,2668,1702,1129,812,626,491,345,344,246,184,121,112,88,53,39,40,36,26,18,25,13,14,6,12,15,5,7,10,19,15,11,13,11,15,10,8,13,6,6,5,9,5,7,8,5,9,5,5,6,4,7,7,10,9,12,2,3,6,5,5,5,11,8,8,13,10,11,10,6,9,8,3,3,11,9,10,5>
<2><8,6,7,6,2,5,1,4,4,5,6,2,3,31,403,626,607,549,394,356,292,281,241,234,412,542,428,249,182,124,132,106,98,89,83,97,86,68,70,66,68,73,54,70,145,459,4684,10309,8682,5165,2588,1465,956,640,496,366,276,190,198,173,149,77,61,46,36,34,25,22,12,17,15,14,8,5,12,5,12,7,8,10,11,11,7,9,15,6,11,5,6,2,7,2,4,8,7,7,5,6,4,6,3,3,3,4,6,6,4,5,6,6,4,7,9,4,8,3,5,4,8,4,3,8,8,4,4,5,6,3>
<3><9,11,3,9,4,2,7,4,4,3,3,15,4,54,1423,2563,2339,1591,1002,685,479,372,361,326,381,461,372,245,197,142,134,96,91,101,84,67,77,69,76,49,56,65,63,52,75,278,12577,38328,34478,19792,8851,4648,2999,2068,1501,1118,848,644,542,500,322,250,174,145,104,81,54,68,27,34,34,21,18,14,14,16,12,16,21,12,20,23,16,13,16,13,11,13,8,14,8,10,7,8,8,8,8,7,5,10,9,8,12,10,6,11,10,9,10,5,7,1,10,8,3,4,8,6,7,7,5,3,5,5,5,11,7,4>
<4><12,8,7,6,6,6,7,5,10,3,2,6,5,8,138,439,524,528,550,500,442,435,355,347,307,407,402,362,285,201,186,173,168,149,133,148,119,123,105,98,88,84,77,94,111,222,631,5272,10101,8135,4700,2338,1293,985,766,536,385,311,234,206,177,156,96,88,62,45,24,32,21,14,20,5,11,10,12,8,10,10,8,9,13,8,5,9,7,9,9,7,4,5,6,9,7,8,2,10,5,2,9,12,7,6,9,1,6,5,8,7,7,8,6,12,5,6,4,0,4,7,5,5,9,5,5,6,3,4,10,6>
<5><3,5,5,5,9,5,3,4,3,3,6,3,4,5,298,1548,1868,1376,859,640,450,320,324,210,227,287,259,195,149,108,110,81,75,62,59,66,59,59,51,52,51,46,45,43,46,53,1502,37337,66665,46676,23534,10095,5247,3613,2597,1986,1564,1171,979,1109,861,590,400,261,203,179,121,102,82,46,49,40,31,17,23,18,18,7,16,9,20,36,21,23,7,16,17,13,9,9,8,8,8,5,5,6,8,7,0,11,8,6,3,4,8,2,6,4,6,3,8,3,4,7,8,4,4,5,4,5,1,7,8,3,2,3,5,8>
<6><4,7,3,4,3,1,3,1,4,3,3,5,3,4,61,297,364,431,404,390,362,356,281,274,235,311,275,257,209,170,138,136,143,118,126,110,100,97,108,98,69,87,63,83,84,110,457,6845,11504,8758,4568,2001,1113,849,544,471,390,282,248,449,579,446,251,118,76,55,48,33,31,15,9,18,13,8,14,14,8,5,5,3,2,7,11,3,8,7,1,7,4,7,8,3,3,1,7,5,1,3,3,5,4,8,6,5,7,4,4,0,2,6,3,3,3,1,5,1,1,4,1,4,7,1,4,3,7,1,3,3>
<7><6,9,10,9,4,6,8,7,4,5,10,14,6,9,98,1335,2044,1820,1207,776,530,414,365,254,285,371,498,361,259,164,141,124,108,84,79,70,84,67,78,59,57,52,49,50,53,66,200,9750,36043,33276,19749,8999,4608,2801,2130,1540,1139,813,599,509,535,347,234,180,137,104,78,63,58,39,43,34,20,17,16,12,12,13,14,9,16,15,28,22,20,13,13,7,20,7,8,7,13,8,8,5,10,8,9,13,7,7,10,7,4,5,9,8,10,9,3,6,12,6,10,9,3,9,7,7,10,11,4,11,5,8,4,6>
<8><7,11,4,5,8,9,4,8,7,7,7,4,11,5,40,289,470,564,513,462,420,356,337,312,285,402,439,333,231,210,193,160,144,145,138,138,108,103,101,97,90,82,81,81,104,245,1053,7419,9886,6829,3640,1741,1022,812,649,430,322,252,190,222,168,143,91,55,36,34,18,22,18,28,20,6,18,12,11,10,12,12,5,19,14,10,12,7,7,6,8,5,11,5,13,8,6,6,6,8,4,6,7,6,6,5,9,7,8,6,9,8,12,9,4,12,5,10,11,8,11,5,4,12,6,4,4,5,7,4,6,11>
<9><0,0,0,0,0,0,0,0,0,0,0,0,0,0,0,0,0,0,0,0,0,0,0,0,0,0,0,0,0,0,0,0,0,0,0,0,0,0,0,0,0,0,0,0,0,0,0,0,0,0,0,0,0,0,0,0,0,0,0,0,0,0,0,0,0,0,0,0,0,0,0,0,0,0,0,0,0,0,0,0,0,0,0,0,0,0,0,0,0,0,0,0,0,0,0,0,0,0,0,0,0,0,0,0,0,0,0,0,0,0,0,0,0,0,0,0,0,0,0,0,0,0,0,0,0,0,0,0>
<0><1,0,1,1,0,1,0,2,1,1,0,1,15,125,2488,25126,20634,12041,5775,3460,2651,2048,1620,1316,1063,906,723,583,478,383,375,325,245,235,230,182,162,146,147,129,124,126,104,115,102,101,89,87,85,68,92,71,63,56,54,57,52,45,53,43,40,48,32,37,44,36,34,31,33,38,29,30,34,21,15,17,21,29,27,29,25,23,24,19,20,14,10,15,17,17,16,10,16,12,8,12,12,14,12,10,8,12,9,12,9,6,12,7,10,6,9,9,7,2,8,4,2,3,9,2,7,2,5,6,4,5,6,3>
<1><5,7,7,10,6,4,8,7,5,4,5,9,8,13,383,1637,1893,1555,938,647,514,447,370,360,1223,2712,2212,1152,521,318,242,206,177,128,129,110,110,84,73,64,50,45,55,46,58,246,5840,16619,16044,10186,5099,2746,1648,1168,821,616,439,305,283,240,159,141,98,50,75,50,32,44,21,14,24,13,18,12,8,9,12,8,10,15,19,14,12,13,13,8,6,12,1,6,7,6,12,5,10,2,9,9,5,10,5,4,10,8,6,7,6,5,8,7,6,6,8,12,2,9,7,7,8,8,5,12,9,10,4,5,7,10>
<2><7,6,8,5,6,5,3,10,6,4,8,8,8,37,421,707,614,447,334,233,208,154,160,144,289,384,308,213,132,86,87,73,95,72,70,60,56,58,47,40,44,45,43,85,195,531,4397,9449,7811,4535,2270,1225,811,596,445,336,227,177,219,194,118,69,59,56,42,28,22,18,14,19,14,20,9,12,14,11,8,12,5,11,11,5,7,7,6,12,6,11,5,5,4,12,7,16,6,9,7,10,4,3,7,7,4,7,6,9,5,6,4,4,10,5,10,6,6,7,5,2,12,8,5,5,8,8,4,5,9,3>
<3><9,6,8,2,5,8,5,4,6,4,8,7,5,23,754,1642,1956,1583,1111,786,638,544,491,505,1288,2090,1658,912,424,351,243,246,176,150,133,121,111,108,98,84,90,88,94,78,90,270,13678,36537,32635,18506,8753,4321,2837,2196,1536,1083,817,654,536,450,326,218,173,146,100,67,55,52,32,35,26,22,23,20,12,16,11,9,9,20,20,17,17,12,9,9,8,12,5,6,8,9,7,10,9,11,6,3,4,4,12,8,7,3,5,3,6,5,6,5,7,9,5,9,7,5,6,6,2,6,3,5,7,7,4,7,6,6>
<4><3,5,3,9,1,2,3,4,2,6,4,12,4,9,107,461,499,412,337,310,227,210,189,164,168,263,318,245,176,113,122,100,91,87,82,72,69,70,66,61,49,63,51,55,164,413,749,3283,7722,6769,4198,2200,1139,765,581,429,318,243,186,172,170,140,86,56,47,27,28,22,18,13,8,11,10,8,6,4,4,12,6,5,4,7,5,11,3,10,9,4,6,4,5,6,3,6,4,3,2,9,4,7,8,2,6,3,4,5,0,8,7,3,3,6,6,9,3,7,1,5,4,2,5,2,4,6,7,2,4,5>
<5><13,3,3,4,5,8,7,3,3,1,7,6,7,6,154,983,1405,1217,984,705,554,476,446,354,332,416,397,326,243,177,144,152,126,136,107,92,100,78,94,62,107,85,79,59,50,84,1450,34674,61429,43818,21976,9627,4974,3454,2596,2003,1427,1166,1047,1763,1542,1002,557,308,240,204,131,120,77,60,60,47,31,29,28,19,21,18,10,8,19,34,42,24,17,10,16,11,10,9,6,7,7,10,10,5,6,14,6,9,5,7,6,7,3,8,3,6,4,3,5,7,5,5,8,8,6,8,3,4,3,7,6,8,7,3,9,5>
<6><4,2,3,6,4,7,5,4,3,3,3,10,8,1,76,338,422,350,244,224,210,145,150,124,123,166,209,167,129,103,85,74,55,68,72,59,50,48,57,57,39,45,40,31,78,140,461,2953,6004,5115,3013,1396,757,538,431,319,253,208,167,505,895,757,376,162,92,73,54,54,33,26,15,16,13,9,11,11,8,9,8,5,8,13,8,3,5,4,4,4,4,7,6,6,2,7,3,4,5,3,3,9,5,1,2,7,7,2,6,6,2,5,6,5,6,3,4,3,2,6,6,4,7,7,6,6,7,2,4,1>
<7><5,6,2,4,5,10,6,6,6,6,4,17,5,2,57,720,1527,1691,1363,1009,638,536,505,400,437,1302,1792,1403,725,415,281,190,196,161,135,121,114,101,87,96,91,69,73,66,70,65,170,8516,33612,31661,19086,8919,4538,2777,2073,1486,1117,812,678,566,464,324,233,177,136,96,85,80,52,46,43,24,24,20,14,9,8,13,14,11,15,29,27,24,17,11,16,6,17,10,12,8,5,11,8,8,8,5,4,7,5,5,7,6,3,7,7,12,4,8,7,7,5,10,10,8,5,11,4,5,7,7,8,4,7,3,2,6>
<8><8,7,8,6,5,10,5,10,8,4,5,9,12,15,29,346,571,518,403,306,263,217,215,176,168,275,359,304,213,147,123,93,85,89,74,73,79,62,67,55,59,58,59,55,194,400,1006,4893,8165,6158,3439,1690,928,725,513,393,295,197,182,193,151,131,67,46,49,37,26,28,10,19,15,11,14,6,7,6,8,4,2,9,7,11,10,3,8,2,9,11,11,7,7,5,11,9,4,7,4,6,6,10,5,9,7,5,5,7,7,5,6,5,2,7,3,7,5,2,6,2,9,9,13,7,6,4,4,4,9,7>
<9><0,0,0,0,0,0,0,0,0,0,0,0,0,0,0,0,0,0,0,0,0,0,0,0,0,0,0,0,0,0,0,0,0,0,0,0,0,0,0,0,0,0,0,0,0,0,0,0,0,0,0,0,0,0,0,0,0,0,0,0,0,0,0,0,0,0,0,0,0,0,0,0,0,0,0,0,0,0,0,0,0,0,0,0,0,0,0,0,0,0,0,0,0,0,0,0,0,0,0,0,0,0,0,0,0,0,0,0,0,0,0,0,0,0,0,0,0,0,0,0,0,0,0,0,0,0,0,0>
<0><2,0,0,0,0,0,3,0,0,0,0,3,12,157,4124,25756,19921,10913,5321,3387,2526,1996,1638,1309,991,864,681,583,484,375,395,284,276,244,209,192,174,131,131,160,126,101,105,85,107,82,73,95,80,79,84,69,70,55,61,58,60,50,53,64,45,49,49,32,35,34,39,26,39,36,31,33,32,22,25,19,28,14,30,24,22,17,17,11,21,15,19,17,19,9,21,14,19,16,10,13,19,9,13,15,5,3,7,15,8,9,11,10,9,12,3,7,8,7,4,3,3,4,4,4,6,3,9,4,3,1,4,3>
<1><4,5,6,5,7,6,2,5,6,4,2,12,5,18,447,1152,1474,1226,884,684,464,425,391,442,3042,5189,3975,1890,864,522,359,318,263,197,178,142,125,111,85,66,62,57,70,75,71,629,9810,19119,15539,8497,4082,2314,1486,1068,772,550,414,371,319,218,170,127,95,75,65,40,45,21,25,15,20,16,12,11,10,7,11,9,7,16,5,8,6,7,9,4,7,9,8,8,4,6,6,10,5,3,6,4,5,1,6,3,5,4,4,6,4,4,7,6,1,6,3,6,2,8,7,5,4,4,8,4,3,8,6,9,9,6>
<2><7,8,7,8,7,8,7,5,13,13,13,9,11,39,430,646,576,398,291,185,162,160,138,127,273,327,233,152,107,86,80,60,51,47,44,47,39,40,40,32,36,44,33,55,121,560,6225,10608,8191,4378,2071,1205,784,576,457,307,243,220,227,180,133,90,68,44,52,40,27,22,20,23,15,16,11,11,7,10,15,11,12,8,10,13,14,9,16,11,10,5,14,4,8,6,8,15,9,7,12,19,9,9,8,11,12,15,8,6,17,8,7,8,5,10,13,10,11,7,8,8,9,11,6,9,16,7,13,2,8,13>
<3><7,5,3,10,8,5,9,1,2,6,6,8,2,35,483,1056,1590,1379,1092,797,640,570,491,690,3293,4635,3317,1632,792,511,375,312,278,227,190,155,134,119,120,88,99,86,61,85,93,1642,32631,51135,37737,18585,8456,4486,3076,2268,1697,1253,940,709,564,504,336,245,184,158,105,86,74,43,35,37,25,24,24,19,17,13,9,5,8,22,25,20,20,14,7,13,12,5,11,3,5,7,6,6,6,6,3,6,9,6,8,3,4,8,4,12,4,6,3,11,6,6,3,5,5,5,5,6,4,4,5,7,3,4,1,7,6,6>
<4><2,2,5,1,7,3,1,5,3,3,5,12,8,12,162,621,627,487,331,235,184,155,113,104,131,249,244,200,125,83,71,61,39,35,38,40,39,46,32,36,28,34,32,45,83,153,393,3889,8160,6593,3834,2022,1123,767,558,331,283,217,164,172,168,126,77,72,38,29,27,21,19,24,16,10,7,6,7,9,6,3,3,9,4,7,7,5,4,7,3,6,6,5,7,5,6,6,6,3,4,4,1,2,3,3,2,4,3,2,3,4,4,3,7,3,4,3,2,3,6,8,1,5,4,5,5,1,6,8,4,4>
<5><3,6,6,6,6,4,3,1,7,3,6,11,4,9,160,612,964,998,810,610,525,442,444,369,498,631,554,328,249,203,179,160,148,138,117,112,94,107,86,82,84,66,70,64,62,156,14566,79687,76536,44706,19635,8902,5537,3722,2845,2269,1600,1242,981,1008,755,537,329,236,204,164,136,109,67,62,53,40,43,28,19,17,11,13,13,13,23,23,25,15,13,7,8,6,5,4,8,6,4,1,5,14,5,4,7,8,5,2,3,2,2,3,4,4,3,6,4,7,4,8,7,4,2,2,5,2,3,7,4,4,6,6,3,3>
<6><3,4,0,3,4,0,2,2,2,2,4,5,5,5,64,450,540,445,260,181,144,107,104,90,101,162,198,137,103,58,52,48,44,33,37,36,29,29,36,30,28,26,35,43,64,106,310,2613,6070,5467,3471,1741,948,650,445,323,244,200,145,348,513,433,228,118,66,37,35,26,16,21,21,4,16,6,14,10,7,4,4,7,8,4,6,2,5,6,4,9,6,5,4,5,6,1,3,3,6,4,2,3,6,3,4,4,1,5,7,5,2,6,4,5,7,5,5,2,4,4,4,3,3,6,3,6,1,1,1,5>
<7><4,7,6,8,4,8,4,4,6,10,6,7,7,7,81,648,1288,1497,1258,891,658,541,509,437,902,3276,3322,2154,1075,535,386,312,259,236,199,171,140,146,109,111,68,73,73,77,69,98,2366,34572,49934,35799,17283,7852,4518,3005,2150,1571,1152,924,693,579,457,350,279,198,130,103,94,67,55,43,39,32,24,21,26,19,11,17,15,14,16,20,20,17,9,10,12,9,15,15,10,12,5,8,13,9,6,6,9,10,6,7,7,8,8,3,6,4,7,8,6,3,5,5,9,4,11,2,4,4,3,10,5,5,7,7,6,5>
<8><5,6,6,7,7,3,4,3,1,3,7,6,11,7,58,467,667,573,398,269,193,158,151,133,114,257,360,271,167,99,71,74,58,53,50,44,42,34,30,28,32,42,31,45,111,188,809,5320,7992,6020,3406,1635,957,641,479,322,243,175,160,174,162,96,76,43,38,32,17,16,19,15,15,5,8,6,4,9,8,2,2,6,12,10,12,10,8,6,5,5,4,10,6,10,10,8,4,4,6,2,2,5,3,8,5,6,5,3,6,7,5,5,6,5,1,1,5,5,7,6,7,6,3,5,1,6,2,7,6,6>
<9><0,0,0,0,0,0,0,0,0,0,0,0,0,0,0,0,0,0,0,0,0,0,0,0,0,0,0,0,0,0,0,0,0,0,0,0,0,0,0,0,0,0,0,0,0,0,0,0,0,0,0,0,0,0,0,0,0,0,0,0,0,0,0,0,0,0,0,0,0,0,0,0,0,0,0,0,0,0,0,0,0,0,0,0,0,0,0,0,0,0,0,0,0,0,0,0,0,0,0,0,0,0,0,0,0,0,0,0,0,0,0,0,0,0,0,0,0,0,0,0,0,0,0,0,0,0,0,0>

"""


def parse_data_to_numpy(data_str: str, start: int = 0, end: int = 128) -> np.ndarray:
    """
    Parse a multiline data string into a NumPy array, skipping lines starting with <0> or <9>,
    and extracting numerical data from the specified range [start:end].

    Parameters
    ----------
    data_str : str
        Multiline string of data.
    start : int
        Start index of the slice (inclusive).
    end : int
        End index of the slice (exclusive).

    Returns
    -------
    np.ndarray
        2D array of parsed data.
    """
    lines: List[str] = data_str.strip().splitlines()
    parsed_rows: List[List[int]] = []

    for line in lines:
        line = line.strip()
        if not line.startswith("<") or "><" not in line:
            continue  # skip malformed lines

        index = line[1 : line.find(">")]  # e.g., "0", "1", ..., "9"
        if index in {"0", "9"}:
            continue  # skip unwanted indexes

        # Extract the content between the second '<' and the closing '>'
        start_data_idx = line.find("><") + 2
        data_part = line[start_data_idx:].rstrip(">")  # Remove final '>'
        try:
            values = list(map(int, data_part.split(",")))
        except ValueError as exc:
            raise ValueError(f"Failed to parse line: {line}") from exc

        if end > len(values):
            raise ValueError(
                f"End index {end} exceeds number of values ({len(values)})."
            )

        parsed_rows.append(values[start:end])

    return np.array(parsed_rows)


def create_horizontal_polar_heatmap(data: np.ndarray, sector_angle: float, dpi: int = 1200) -> str:
    """
    Create a horizontal-style polar heatmap and save it to disk.

    Notes
    -----
    This preserves the original behavior exactly, including saving with filename
    'horizontal_polar_heatmap.png' while specifying format='eps'.
    """
    num_rows, num_cols = data.shape

    # Create edges for a full circle but limit the view to the sector_angle horizontally
    r_edges = np.linspace(0, num_rows, num_rows + 1)
    theta_edges = np.linspace(
        -np.deg2rad(sector_angle) / 2, np.deg2rad(sector_angle) / 2, num_cols + 1
    )

    R, Theta = np.meshgrid(r_edges, theta_edges, indexing="ij")

    fig, ax = plt.subplots(subplot_kw=dict(polar=True), dpi=dpi)
    heatmap = ax.pcolormesh(Theta, R, data, shading="flat")

    ax.set_aspect("equal", "box")
    ax.set_title("ToF signal reconstruction", va="bottom")

    # Adjust the view to make the plot appear horizontal
    ax.set_theta_zero_location("E")  # 'E' for east
    ax.set_theta_direction(1)

    # Label radial (vertical) and angular (horizontal) axes
    ax.set_ylabel("FoV (deg)", labelpad=20)
    ax.set_xlabel("Distance (cm)", labelpad=-15)
    ax.yaxis.set_label_position("right")
    ax.grid(False)
    ax.tick_params(labelleft=True, labelbottom=True)

    # Colorbar in a custom position
    cbar_ax = fig.add_axes([0.1, 0.15, 0.03, 0.7])  # same placement 
    cbar = fig.colorbar(heatmap, cax=cbar_ax)
    cbar.set_label("Intensity (a.u.)", rotation=90, labelpad=-70, va="center")

    def scientific_formatter(x, _pos):
        return f"{x:.0e}"

    cbar.ax.yaxis.set_major_formatter(FuncFormatter(scientific_formatter))

    # Set limits for the theta to make the heatmap appear horizontal across the plot
    ax.set_thetamin(np.degrees(theta_edges[0]))
    ax.set_thetamax(np.degrees(theta_edges[-1]))

    # Save exactly as the original script did
    outfile = "horizontal_polar_heatmap.png"
    plt.savefig(outfile, dpi=dpi, format="eps", bbox_inches="tight")
    plt.show()

    return outfile


def main() -> None:
    # Adjust ROI to match the original
    combined_histograms = parse_data_to_numpy(raw_data, start=16, end=42)

    # Repositioning algorithm of 32 histograms (4 frames)
    reordered_data = []  # store transposed data
    for k in range(0, 8, 2):
        for y in range(0, 2):
            for i in range(0, 4):
                i = y + i + i * 8 - i + k  # preserve original indexing expression
                reordered_data.append(combined_histograms[i])
                print(i)
    print("transposed_data:", reordered_data)

    frame_data = np.array(reordered_data)  # convert to ndarray
    chunk_size = 8  # each frame consists of 8 reordered histograms

    for i in range(0, frame_data.shape[0], chunk_size):
        plt.figure(figsize=(10, 8))
        plt.imshow(frame_data[i : i + 8, :], aspect="auto")
        plt.colorbar()
        plt.show()

        # Polar heatmap 
        create_horizontal_polar_heatmap(frame_data[i : i + 8, :].T, sector_angle=32)
        print(frame_data[i : i + 8, :].T)
        time.sleep(1)  # Delay of 1 second between each plot


if __name__ == "__main__":
    main()
